# Supplementary material for: Ethylene-mediated nitric oxide depletion pre-adapts plants to hypoxia stress
Source: Nat Commun. 2019 Sep 5;10:4020. doi: 10.1038/s41467-019-12045-4 (PMC6728379; doi:10.1038/s41467-019-12045-4)
Supplement: Supplementary file 4 — Source Data [file 41467_2019_12045_MOESM4_ESM.xlsx]

## Sheet: Fig 1a Root surv
PreTreatment	Time	Treatment	Total	Alive	Dead	Fraction
Air	3	Normoxia	23	21	2	0.913043
Air	3	Normoxia	22	18	4	0.818182
Air	3	Normoxia	23	22	1	0.956522
Air	3	Normoxia	23	21	2	0.913043
Air	3.5	Normoxia	23	21	2	0.913043
Air	3.5	Normoxia	22	18	4	0.818182
Air	3.5	Normoxia	23	22	1	0.956522
Air	3.5	Normoxia	23	21	2	0.913043
Air	4	Normoxia	23	21	2	0.913043
Air	4	Normoxia	22	18	4	0.818182
Air	4	Normoxia	23	22	1	0.956522
Air	4	Normoxia	23	21	2	0.913043
Air	4	Normoxia	23	21	2	0.913043
Air	4	Normoxia	23	21	2	0.913043
Air	4	Normoxia	23	23	0	1
Air	4	Normoxia	23	21	2	0.913043
Air	4.5	Normoxia	23	21	2	0.913043
Air	4.5	Normoxia	23	21	2	0.913043
Air	4.5	Normoxia	23	23	0	1
Air	4.5	Normoxia	23	21	2	0.913043
Air	5	Normoxia	23	21	2	0.913043
Air	5	Normoxia	23	21	2	0.913043
Air	5	Normoxia	23	23	0	1
Air	5	Normoxia	23	21	2	0.913043
Air	3	Hypoxia	22	20	2	0.909091
Air	3	Hypoxia	23	22	1	0.956522
Air	3	Hypoxia	23	21	2	0.913043
Air	3	Hypoxia	23	21	2	0.913043
Air	3.5	Hypoxia	23	18	5	0.782609
Air	3.5	Hypoxia	22	15	7	0.681818
Air	3.5	Hypoxia	23	8	15	0.347826
Air	3.5	Hypoxia	23	12	11	0.521739
Air	4	Hypoxia	22	4	18	0.181818
Air	4	Hypoxia	23	5	18	0.217391
Air	4	Hypoxia	23	7	16	0.304348
Air	4	Hypoxia	23	14	9	0.608696
Air	4	Hypoxia	22	3	19	0.136364
Air	4	Hypoxia	22	5	17	0.227273
Air	4	Hypoxia	23	7	16	0.304348
Air	4	Hypoxia	22	5	17	0.227273
Air	4.5	Hypoxia	23	1	22	0.0434783
Air	4.5	Hypoxia	22	0	22	0
Air	4.5	Hypoxia	21	1	20	0.047619
Air	4.5	Hypoxia	22	2	20	0.0909091
Air	5	Hypoxia	23	0	23	0
Air	5	Hypoxia	23	0	23	0
Air	5	Hypoxia	23	0	23	0
Air	5	Hypoxia	23	0	23	0
Ethylene	3	Hypoxia	22	21	1	0.954545
Ethylene	3	Hypoxia	23	22	1	0.956522
Ethylene	3	Hypoxia	22	19	3	0.863636
Ethylene	3	Hypoxia	23	20	3	0.869565
Ethylene	3.5	Hypoxia	23	22	1	0.956522
Ethylene	3.5	Hypoxia	23	19	4	0.826087
Ethylene	3.5	Hypoxia	23	22	1	0.956522
Ethylene	3.5	Hypoxia	23	21	2	0.913043
Ethylene	4	Hypoxia	22	19	3	0.863636
Ethylene	4	Hypoxia	21	20	1	0.952381
Ethylene	4	Hypoxia	23	22	1	0.956522
Ethylene	4	Hypoxia	23	17	6	0.73913
Ethylene	4	Hypoxia	23	14	9	0.608696
Ethylene	4	Hypoxia	23	17	6	0.73913
Ethylene	4	Hypoxia	23	16	7	0.695652
Ethylene	4	Hypoxia	22	16	6	0.727273
Ethylene	4.5	Hypoxia	23	11	12	0.478261
Ethylene	4.5	Hypoxia	23	15	8	0.652174
Ethylene	4.5	Hypoxia	23	18	5	0.782609
Ethylene	4.5	Hypoxia	23	13	10	0.565217
Ethylene	5	Hypoxia	23	11	12	0.478261
Ethylene	5	Hypoxia	23	11	12	0.478261
Ethylene	5	Hypoxia	22	5	17	0.227273
Ethylene	5	Hypoxia	23	6	17	0.26087

## Sheet: Fig 1b Rosette Surv
Pre-Treatment	Hypoxia Timepoint	Survival (alive = 100, dead =0)
Air	7	100
Air	7	100
Air	7	100
Air	7	100
Air	7	100
Air	7	100
Air	7	100
Air	7	100
Air	7	100
Air	7	100
Air	7	100
Air	7	100
Air	7	100
Air	7	100
Air	7	100
Air	7	100
Air	7	100
Air	7	100
Air	7	100
Air	7	100
Air	7	100
Air	7	100
Air	7	100
Air	7	0
Air	7	100
Air	7	100
Air	7	100
Air	7	0
Air	7	100
Air	7	100
Air	9	100
Air	9	100
Air	9	100
Air	9	100
Air	9	100
Air	9	100
Air	9	100
Air	9	100
Air	9	100
Air	9	100
Air	9	100
Air	9	0
Air	9	100
Air	9	100
Air	9	100
Air	9	100
Air	9	100
Air	9	0
Air	9	100
Air	9	100
Air	9	0
Air	9	100
Air	9	0
Air	9	100
Air	9	0
Air	9	0
Air	9	100
Air	9	0
Air	9	100
Air	9	100
Air	11	100
Air	11	0
Air	11	0
Air	11	100
Air	11	0
Air	11	0
Air	11	0
Air	11	100
Air	11	0
Air	11	100
Air	11	0
Air	11	0
Air	11	0
Air	11	0
Air	11	0
Air	11	100
Air	11	0
Air	11	100
Air	11	0
Air	11	0
Air	11	0
Air	11	0
Air	11	0
Air	11	0
Air	11	100
Air	11	100
Air	11	0
Air	11	100
Air	11	0
Air	11	0
Air	13	0
Air	13	0
Air	13	0
Air	13	0
Air	13	0
Air	13	0
Air	13	0
Air	13	0
Air	13	0
Air	13	0
Air	13	0
Air	13	0
Air	13	0
Air	13	0
Air	13	0
Air	13	0
Air	13	0
Air	13	0
Air	13	0
Air	13	0
Air	13	0
Air	13	0
Air	13	0
Air	13	0
Air	13	0
Air	13	0
Air	13	0
Air	13	0
Air	13	0
Air	13	0
Ethylene	7	100
Ethylene	7	100
Ethylene	7	100
Ethylene	7	100
Ethylene	7	100
Ethylene	7	100
Ethylene	7	100
Ethylene	7	100
Ethylene	7	100
Ethylene	7	100
Ethylene	7	100
Ethylene	7	100
Ethylene	7	100
Ethylene	7	100
Ethylene	7	100
Ethylene	7	100
Ethylene	7	100
Ethylene	7	100
Ethylene	7	100
Ethylene	7	100
Ethylene	7	100
Ethylene	7	100
Ethylene	7	100
Ethylene	7	100
Ethylene	7	100
Ethylene	7	100
Ethylene	7	100
Ethylene	7	100
Ethylene	7	100
Ethylene	7	100
Ethylene	9	100
Ethylene	9	100
Ethylene	9	100
Ethylene	9	100
Ethylene	9	100
Ethylene	9	100
Ethylene	9	100
Ethylene	9	100
Ethylene	9	100
Ethylene	9	100
Ethylene	9	100
Ethylene	9	100
Ethylene	9	100
Ethylene	9	100
Ethylene	9	100
Ethylene	9	100
Ethylene	9	100
Ethylene	9	100
Ethylene	9	100
Ethylene	9	100
Ethylene	9	100
Ethylene	9	100
Ethylene	9	100
Ethylene	9	100
Ethylene	9	100
Ethylene	9	100
Ethylene	9	100
Ethylene	9	100
Ethylene	9	100
Ethylene	9	100
Ethylene	11	100
Ethylene	11	100
Ethylene	11	100
Ethylene	11	100
Ethylene	11	100
Ethylene	11	100
Ethylene	11	100
Ethylene	11	100
Ethylene	11	100
Ethylene	11	100
Ethylene	11	100
Ethylene	11	100
Ethylene	11	100
Ethylene	11	100
Ethylene	11	100
Ethylene	11	100
Ethylene	11	100
Ethylene	11	0
Ethylene	11	0
Ethylene	11	0
Ethylene	11	100
Ethylene	11	100
Ethylene	11	100
Ethylene	11	100
Ethylene	11	100
Ethylene	11	100
Ethylene	11	100
Ethylene	11	100
Ethylene	11	100
Ethylene	11	100
Ethylene	13	100
Ethylene	13	0
Ethylene	13	0
Ethylene	13	100
Ethylene	13	100
Ethylene	13	0
Ethylene	13	0
Ethylene	13	0
Ethylene	13	100
Ethylene	13	100
Ethylene	13	0
Ethylene	13	0
Ethylene	13	0
Ethylene	13	0
Ethylene	13	0
Ethylene	13	0
Ethylene	13	0
Ethylene	13	0
Ethylene	13	0
Ethylene	13	0
Ethylene	13	0
Ethylene	13	0
Ethylene	13	0
Ethylene	13	0
Ethylene	13	0
Ethylene	13	0
Ethylene	13	0
Ethylene	13	0
Ethylene	13	0
Ethylene	13	0

## Sheet: Fig 2a RAP surv
Pre-Treatment	Line	Rel. Survival compared to normoxic control
Air	Col-0	13.66
Air	Col-0	22.76
Air	Col-0	4.76
Air	Col-0	4.55
Air	Col-0	14.28
Air	Col-0	33.32
Air	Col-0	9.97
Air	Col-0	19.04
Air	Col-0	37.08
Air	Col-0	34.23
Air	Col-0	22.25
Air	Col-0	11.12
Air	Col-0	0
Air	Col-0	20.86
Air	Col-0	6.95
Air	Col-0	19.63
Air	Col-0	0
Air	Col-0	34.23
Air	Col-0	14.83
Air	Col-0	15.89
Air	Col-0	13.23
Air	Col-0	15.12
Air	Col-0	5.88
Air	Col-0	11.14
Air	Col-0	15.12
Air	Col-0	24.9
Air	Col-0	40.71
Air	Col-0	7.06
Air	Ler-0	32.3
Air	Ler-0	25.84
Air	Ler-0	23.38
Air	Ler-0	40.91
Air	Ler-0	40.91
Air	Ler-0	87.67
Air	Ler-0	20.46
Air	Ler-0	11.69
Air	Ler-0	88.89
Air	Ler-0	42.86
Air	Ler-0	100
Air	Ler-0	50
Air	Ler-0	40
Air	Ler-0	60
Air	Ler-0	18.18
Air	Ler-0	46.15
Air	Ler-0	87.5
Air	Ler-0	62.5
Air	Ler-0	50
Air	Ler-0	75
Air	Ler-0	62.52
Air	Ler-0	38.1
Air	Ler-0	55.41
Air	Ler-0	33.86
Air	Ler-0	29.02
Air	Ler-0	31.26
Air	Ler-0	7.81
Air	Ler-0	19.05
Air	rap2.2 rap2.12 A	24.96
Air	rap2.2 rap2.12 A	14.3
Air	rap2.2 rap2.12 A	26.21
Air	rap2.2 rap2.12 A	4.99
Air	rap2.2 rap2.12 A	10.48
Air	rap2.2 rap2.12 A	6.17
Air	rap2.2 rap2.12 A	0
Air	rap2.2 rap2.12 A	23.83
Air	rap2.2 rap2.12 A	15.62
Air	rap2.2 rap2.12 A	23.14
Air	rap2.2 rap2.12 A	34.71
Air	rap2.2 rap2.12 A	24.79
Air	rap2.2 rap2.12 A	40.49
Air	rap2.2 rap2.12 A	17.35
Air	rap2.2 rap2.12 A	46.28
Air	rap2.2 rap2.12 A	21.92
Air	rap2.2 rap2.12 A	15.62
Air	rap2.2 rap2.12 A	44.62
Air	rap2.2 rap2.12 A	42.87
Air	rap2.2 rap2.12 A	6.12
Air	rap2.2 rap2.12 A	0
Air	rap2.2 rap2.12 A	15.09
Air	rap2.2 rap2.12 A	0
Air	rap2.2 rap2.12 A	11.74
Air	rap2.2 rap2.12 A	22.64
Air	rap2.2 rap2.12 A	16.26
Air	rap2.2 rap2.12 A	24.38
Air	rap2.2 rap2.12 A	26.42
Air	rap2.2 rap2.12 B	16.39
Air	rap2.2 rap2.12 B	69.52
Air	rap2.2 rap2.12 B	25.71
Air	rap2.2 rap2.12 B	27.31
Air	rap2.2 rap2.12 B	15.61
Air	rap2.2 rap2.12 B	9.5
Air	rap2.2 rap2.12 B	19.86
Air	rap2.2 rap2.12 B	20.81
Air	rap2.2 rap2.12 B	52.99
Air	rap2.2 rap2.12 B	48.17
Air	rap2.2 rap2.12 B	64.76
Air	rap2.2 rap2.12 B	31.17
Air	rap2.2 rap2.12 B	28.26
Air	rap2.2 rap2.12 B	22.71
Air	rap2.2 rap2.12 B	42.39
Air	rap2.2 rap2.12 B	21.19
Air	rap2.2 rap2.12 B	52.99
Air	rap2.2 rap2.12 B	52.99
Air	rap2.2 rap2.12 B	58.87
Air	rap2.2 rap2.12 B	60.56
Air	rap2.2 rap2.12 B	0
Air	rap2.2 rap2.12 B	6.19
Air	rap2.2 rap2.12 B	13.76
Air	rap2.2 rap2.12 B	0
Air	rap2.2 rap2.12 B	29.15
Air	rap2.2 rap2.12 B	0
Air	rap2.2 rap2.12 B	8.26
Air	rap2.2 rap2.12 B	6.88
Air	35S:13-RAP2.12	40
Air	35S:13-RAP2.12	100
Air	35S:13-RAP2.12	76.92
Air	35S:13-RAP2.12	100
Air	35S:13-RAP2.12	83.33
Air	35S:13-RAP2.12	100
Air	35S:13-RAP2.12	100
Air	35S:13-RAP2.12	88.89
Air	35S:13-RAP2.12	100
Air	35S:13-RAP2.12	100
Air	35S:13-RAP2.12	100
Air	35S:13-RAP2.12	100
Air	35S:13-RAP2.12	28.17
Air	35S:13-RAP2.12	23.86
Air	35S:13-RAP2.12	23.4
Air	35S:13-RAP2.12	19.01
Air	35S:13-RAP2.12	10.67
Air	35S:13-RAP2.12	6.34
Air	35S:13-RAP2.12	40.56
Air	35S:13-RAP2.12	5.97
Air	prt6-1	78.17
Air	prt6-1	61.42
Air	prt6-1	73.39
Air	prt6-1	61.16
Air	prt6-1	87.5
Air	prt6-1	90
Air	prt6-1	72.73
Air	prt6-1	30
Air	prt6-1	25
Air	prt6-1	80
Air	prt6-1	100
Air	prt6-1	100
Air	prt6-1	84.62
Air	prt6-1	90.91
Air	prt6-1	100
Air	prt6-1	100
Air	prt6-1	11.11
Air	prt6-1	14.29
Air	prt6-1	33.33
Air	prt6-1	26.32
Air	prt6-1	40
Air	prt6-1	30.77
Air	prt6-1	5.88
Air	prt6-1	35
Ethylene	Col-0	54.85
Ethylene	Col-0	80.91
Ethylene	Col-0	59.19
Ethylene	Col-0	77.4
Ethylene	Col-0	47.12
Ethylene	Col-0	63.99
Ethylene	Col-0	84.77
Ethylene	Col-0	85.67
Ethylene	Col-0	69.52
Ethylene	Col-0	63.57
Ethylene	Col-0	86.52
Ethylene	Col-0	51.91
Ethylene	Col-0	55.62
Ethylene	Col-0	44.5
Ethylene	Col-0	47.67
Ethylene	Col-0	15.89
Ethylene	Col-0	31.78
Ethylene	Col-0	83.43
Ethylene	Col-0	40.45
Ethylene	Col-0	29.66
Ethylene	Col-0	68.04
Ethylene	Col-0	95.25
Ethylene	Col-0	75.6
Ethylene	Col-0	82.32
Ethylene	Col-0	35.28
Ethylene	Col-0	46.3
Ethylene	Col-0	99.61
Ethylene	Col-0	99.95
Ethylene	Ler-0	83.98
Ethylene	Ler-0	90.72
Ethylene	Ler-0	79.78
Ethylene	Ler-0	81.83
Ethylene	Ler-0	92.06
Ethylene	Ler-0	102.28
Ethylene	Ler-0	44.63
Ethylene	Ler-0	61.37
Ethylene	Ler-0	93.33
Ethylene	Ler-0	75
Ethylene	Ler-0	81.82
Ethylene	Ler-0	71.43
Ethylene	Ler-0	73.33
Ethylene	Ler-0	80
Ethylene	Ler-0	87.5
Ethylene	Ler-0	60
Ethylene	Ler-0	62.5
Ethylene	Ler-0	83.33
Ethylene	Ler-0	42.86
Ethylene	Ler-0	66.67
Ethylene	Ler-0	62.52
Ethylene	Ler-0	40.63
Ethylene	Ler-0	31.26
Ethylene	Ler-0	63.49
Ethylene	Ler-0	88.89
Ethylene	Ler-0	71.11
Ethylene	Ler-0	74.5
Ethylene	Ler-0	36.94
Ethylene	rap2.2 rap2.12 A	13.67
Ethylene	rap2.2 rap2.12 A	28.59
Ethylene	rap2.2 rap2.12 A	9.12
Ethylene	rap2.2 rap2.12 A	19.06
Ethylene	rap2.2 rap2.12 A	23.83
Ethylene	rap2.2 rap2.12 A	45.58
Ethylene	rap2.2 rap2.12 A	9.98
Ethylene	rap2.2 rap2.12 A	19.97
Ethylene	rap2.2 rap2.12 A	34.71
Ethylene	rap2.2 rap2.12 A	49
Ethylene	rap2.2 rap2.12 A	28.4
Ethylene	rap2.2 rap2.12 A	21.92
Ethylene	rap2.2 rap2.12 A	41.65
Ethylene	rap2.2 rap2.12 A	45.55
Ethylene	rap2.2 rap2.12 A	46.28
Ethylene	rap2.2 rap2.12 A	20.82
Ethylene	rap2.2 rap2.12 A	28.92
Ethylene	rap2.2 rap2.12 A	23.14
Ethylene	rap2.2 rap2.12 A	52.06
Ethylene	rap2.2 rap2.12 A	32.54
Ethylene	rap2.2 rap2.12 A	26.42
Ethylene	rap2.2 rap2.12 A	26.42
Ethylene	rap2.2 rap2.12 A	8.13
Ethylene	rap2.2 rap2.12 A	19.81
Ethylene	rap2.2 rap2.12 A	21.13
Ethylene	rap2.2 rap2.12 A	28.82
Ethylene	rap2.2 rap2.12 A	7.55
Ethylene	rap2.2 rap2.12 A	42.26
Ethylene	rap2.2 rap2.12 B	31.21
Ethylene	rap2.2 rap2.12 B	36.42
Ethylene	rap2.2 rap2.12 B	57.5
Ethylene	rap2.2 rap2.12 B	36.42
Ethylene	rap2.2 rap2.12 B	39.73
Ethylene	rap2.2 rap2.12 B	54.63
Ethylene	rap2.2 rap2.12 B	9.93
Ethylene	rap2.2 rap2.12 B	52.02
Ethylene	rap2.2 rap2.12 B	79.48
Ethylene	rap2.2 rap2.12 B	61.82
Ethylene	rap2.2 rap2.12 B	42.39
Ethylene	rap2.2 rap2.12 B	56.1
Ethylene	rap2.2 rap2.12 B	68.13
Ethylene	rap2.2 rap2.12 B	74.8
Ethylene	rap2.2 rap2.12 B	52.99
Ethylene	rap2.2 rap2.12 B	46.36
Ethylene	rap2.2 rap2.12 B	66.23
Ethylene	rap2.2 rap2.12 B	49.87
Ethylene	rap2.2 rap2.12 B	44.62
Ethylene	rap2.2 rap2.12 B	41.21
Ethylene	rap2.2 rap2.12 B	27.53
Ethylene	rap2.2 rap2.12 B	10.32
Ethylene	rap2.2 rap2.12 B	6.19
Ethylene	rap2.2 rap2.12 B	8.26
Ethylene	rap2.2 rap2.12 B	8.85
Ethylene	rap2.2 rap2.12 B	8.26
Ethylene	rap2.2 rap2.12 B	16.52
Ethylene	rap2.2 rap2.12 B	11.8
Ethylene	35S:13-RAP2.12	88.89
Ethylene	35S:13-RAP2.12	80
Ethylene	35S:13-RAP2.12	55.56
Ethylene	35S:13-RAP2.12	66.67
Ethylene	35S:13-RAP2.12	81.82
Ethylene	35S:13-RAP2.12	28.57
Ethylene	35S:13-RAP2.12	100
Ethylene	35S:13-RAP2.12	63.64
Ethylene	35S:13-RAP2.12	57.14
Ethylene	35S:13-RAP2.12	90
Ethylene	35S:13-RAP2.12	100
Ethylene	35S:13-RAP2.12	58.33
Ethylene	35S:13-RAP2.12	41.76
Ethylene	35S:13-RAP2.12	41.76
Ethylene	35S:13-RAP2.12	65.92
Ethylene	35S:13-RAP2.12	69.72
Ethylene	35S:13-RAP2.12	86.2
Ethylene	35S:13-RAP2.12	101.41
Ethylene	35S:13-RAP2.12	67.61
Ethylene	35S:13-RAP2.12	6.34
Ethylene	prt6-1	78.17
Ethylene	prt6-1	106.09
Ethylene	prt6-1	67.01
Ethylene	prt6-1	75.89
Ethylene	prt6-1	66.67
Ethylene	prt6-1	80
Ethylene	prt6-1	92.31
Ethylene	prt6-1	81.82
Ethylene	prt6-1	100
Ethylene	prt6-1	88.89
Ethylene	prt6-1	66.67
Ethylene	prt6-1	66.67
Ethylene	prt6-1	85.71
Ethylene	prt6-1	93.33
Ethylene	prt6-1	66.67
Ethylene	prt6-1	100
Ethylene	prt6-1	66.67
Ethylene	prt6-1	60
Ethylene	prt6-1	43.75
Ethylene	prt6-1	38.89
Ethylene	prt6-1	52.94
Ethylene	prt6-1	72.73
Ethylene	prt6-1	66.67
Ethylene	prt6-1	64.71

## Sheet: Fig 3b DAF-FM
Treatment	Mean DAF-FM DA intensity
No DAF-FM	360.9
No DAF-FM	285.23
No DAF-FM	217.2
Air	15804.6
Air	13407
Air	17056.1
Ethylene	1204.5
Ethylene	9617.4
Ethylene	6416.4
Ethylene	6441.5

## Sheet: Fig 3d RAP2.12 GFP PI
Pre-Treatment	Treatment	RAP2.12 GFP PI
Air	Normoxia	764.17
Air	Normoxia	1045.99
Air	Normoxia	475.59
Air	Normoxia	468.39
Air	Normoxia	2265.7
Air	Normoxia	1567.46
Air	Hypoxia	1848.17
Air	Hypoxia	4860.12
Air	Hypoxia	3249.32
Air	Hypoxia	2690.22
Air	Hypoxia	4566.59
Air	Hypoxia	2208.67
Ethylene	Normoxia	3633.08
Ethylene	Normoxia	1819.95
Ethylene	Normoxia	2861.87
Ethylene	Normoxia	2499.76
Ethylene	Normoxia	4439.66
Ethylene	Normoxia	5212.02
Ethylene	Hypoxia	4527.72
Ethylene	Hypoxia	3866.94
Ethylene	Hypoxia	4008.32
Ethylene	Hypoxia	6622.11
Ethylene	Hypoxia	4883.12
Ethylene	Hypoxia	5432.57
NO	Normoxia	1530.03
NO	Normoxia	471.51
NO	Normoxia	989.39
NO	Normoxia	1428.95
NO	Normoxia	2592.4
NO	Normoxia	1012.38
NO	Hypoxia	1809.78
NO	Hypoxia	2628.25
NO	Hypoxia	4070.42
NO	Hypoxia	5301.98
NO	Hypoxia	2658.78
Ethylene + NO	Normoxia	1042.13
Ethylene + NO	Normoxia	902.78
Ethylene + NO	Normoxia	913.54
Ethylene + NO	Normoxia	993.72
Ethylene + NO	Normoxia	1125.53
Ethylene + NO	Normoxia	3326.92
Ethylene + NO	Hypoxia	6836.47
Ethylene + NO	Hypoxia	5456.67
Ethylene + NO	Hypoxia	2915.29
Ethylene + NO	Hypoxia	3943.69
Ethylene + NO	Hypoxia	4243.06
cPTIO	Normoxia	2014.66
cPTIO	Normoxia	2198.78
cPTIO	Normoxia	2004.85
cPTIO	Normoxia	3404.73
cPTIO	Normoxia	2661.15
cPTIO	Normoxia	5168.7
cPTIO	Normoxia	5387.88
cPTIO	Hypoxia	3665.54
cPTIO	Hypoxia	1186.48
cPTIO	Hypoxia	7018.14
cPTIO	Hypoxia	5227.06
cPTIO	Hypoxia	6192.09
Ethylene + cPTIO	Normoxia	2243.16
Ethylene + cPTIO	Normoxia	3628.17
Ethylene + cPTIO	Normoxia	2399.26
Ethylene + cPTIO	Normoxia	4002.31
Ethylene + cPTIO	Normoxia	2440.31
Ethylene + cPTIO	Normoxia	5489.35
Ethylene + cPTIO	Normoxia	3498.23
Ethylene + cPTIO	Hypoxia	3808.6
Ethylene + cPTIO	Hypoxia	7986.99
Ethylene + cPTIO	Hypoxia	4238.71
Ethylene + cPTIO	Hypoxia	4655.86
Ethylene + cPTIO	Hypoxia	6055.76

## Sheet: Fig 3F NO cPTIO
Pre-Treatment (NO)	Line	Rel. Survival
Air	Col-0	28.8
Air	Col-0	13.1
Air	Col-0	26.3
Air	Col-0	24
Air	Col-0	13.7
Air	Col-0	30.2
Air	Col-0	5.3
Air	Col-0	28.8
Air	Col-0	22.9
Air	Col-0	25.2
Air	Col-0	15.9
Air	Col-0	22.4
Air	rap2.2 rap2.12 A	27.1
Air	rap2.2 rap2.12 A	22.6
Air	rap2.2 rap2.12 A	23.9
Air	rap2.2 rap2.12 A	33.9
Air	rap2.2 rap2.12 A	33.9
Air	rap2.2 rap2.12 A	12
Air	rap2.2 rap2.12 A	25.4
Air	rap2.2 rap2.12 A	5.4
Air	rap2.2 rap2.12 A	23.5
Air	rap2.2 rap2.12 A	37
Air	rap2.2 rap2.12 A	17
Air	rap2.2 rap2.12 A	55.5
Air	35S:13-RAP2.12	62.8
Air	35S:13-RAP2.13	91.3
Air	35S:13-RAP2.14	77.8
Air	35S:13-RAP2.15	72.9
Air	35S:13-RAP2.16	73.7
Air	35S:13-RAP2.17	72
Air	35S:13-RAP2.18	102.1
Air	35S:13-RAP2.19	80.6
Air	35S:13-RAP2.20	88.5
Air	35S:13-RAP2.21	72.9
Air	35S:13-RAP2.22	85.9
Air	35S:13-RAP2.23	84.1
Ethylene	Col-0	74.5
Ethylene	Col-0	64.1
Ethylene	Col-0	100.7
Ethylene	Col-0	77.8
Ethylene	Col-0	70.1
Ethylene	Col-0	67.2
Ethylene	Col-0	79.5
Ethylene	Col-0	100.7
Ethylene	Col-0	78.3
Ethylene	Col-0	78.3
Ethylene	Col-0	81.5
Ethylene	Col-0	77.8
Ethylene	rap2.2 rap2.12 A	37.5
Ethylene	rap2.2 rap2.12 A	35.6
Ethylene	rap2.2 rap2.12 A	46.3
Ethylene	rap2.2 rap2.12 A	39.8
Ethylene	rap2.2 rap2.12 A	43.6
Ethylene	rap2.2 rap2.12 A	71.8
Ethylene	rap2.2 rap2.12 A	19.4
Ethylene	rap2.2 rap2.12 A	62.2
Ethylene	rap2.2 rap2.12 A	37.5
Ethylene	rap2.2 rap2.12 A	31.8
Ethylene	rap2.2 rap2.12 A	39.1
Ethylene	rap2.2 rap2.12 A	29.1
Ethylene	35S:13-RAP2.12	90.1
Ethylene	35S:13-RAP2.13	102.1
Ethylene	35S:13-RAP2.14	91.3
Ethylene	35S:13-RAP2.15	86.8
Ethylene	35S:13-RAP2.16	92.3
Ethylene	35S:13-RAP2.17	66.3
Ethylene	35S:13-RAP2.18	90.7
Ethylene	35S:13-RAP2.19	96.4
Ethylene	35S:13-RAP2.20	85.1
Ethylene	35S:13-RAP2.21	96.7
Ethylene	35S:13-RAP2.22	91.9
Ethylene	35S:13-RAP2.23	85.1
NO	Col-0	25.4
NO	Col-0	40.6
NO	Col-0	11.3
NO	Col-0	21.4
NO	Col-0	26.5
NO	Col-0	23.1
NO	Col-0	13.2
NO	Col-0	14.5
NO	Col-0	22.6
NO	Col-0	26.7
NO	Col-0	25.4
NO	Col-0	48.1
NO	rap2.2 rap2.12 A	24.2
NO	rap2.2 rap2.12 A	29.9
NO	rap2.2 rap2.12 A	20.3
NO	rap2.2 rap2.12 A	17.9
NO	rap2.2 rap2.12 A	10.7
NO	rap2.2 rap2.12 A	42.8
NO	rap2.2 rap2.12 A	35.6
NO	rap2.2 rap2.12 A	24.2
NO	rap2.2 rap2.12 A	58.1
NO	rap2.2 rap2.12 A	0
NO	rap2.2 rap2.12 A	5.4
NO	rap2.2 rap2.12 A	15.3
NO	35S:13-RAP2.12	54.9
NO	35S:13-RAP2.13	75.4
NO	35S:13-RAP2.14	61.4
NO	35S:13-RAP2.15	65.9
NO	35S:13-RAP2.16	67.8
NO	35S:13-RAP2.17	59.6
NO	35S:13-RAP2.18	96.3
NO	35S:13-RAP2.19	88.3
NO	35S:13-RAP2.20	78.3
NO	35S:13-RAP2.21	85.9
NO	35S:13-RAP2.22	71.7
NO	35S:13-RAP2.23	46.4
Ethylene + NO	Col-0	38.7
Ethylene + NO	Col-0	36.9
Ethylene + NO	Col-0	41.5
Ethylene + NO	Col-0	35.3
Ethylene + NO	Col-0	33.8
Ethylene + NO	Col-0	48.1
Ethylene + NO	Col-0	43.5
Ethylene + NO	Col-0	73.8
Ethylene + NO	Col-0	26.5
Ethylene + NO	Col-0	32.3
Ethylene + NO	Col-0	32.1
Ethylene + NO	Col-0	27.7
Ethylene + NO	rap2.2 rap2.12 A	38.7
Ethylene + NO	rap2.2 rap2.12 A	38.1
Ethylene + NO	rap2.2 rap2.12 A	48.4
Ethylene + NO	rap2.2 rap2.12 A	26.8
Ethylene + NO	rap2.2 rap2.12 A	41.9
Ethylene + NO	rap2.2 rap2.12 A	42.8
Ethylene + NO	rap2.2 rap2.12 A	37.5
Ethylene + NO	rap2.2 rap2.12 A	20.3
Ethylene + NO	rap2.2 rap2.12 A	39.1
Ethylene + NO	rap2.2 rap2.12 A	65.4
Ethylene + NO	rap2.2 rap2.12 A	76.3
Ethylene + NO	rap2.2 rap2.12 A	42.4
Ethylene + NO	35S:13-RAP2.12	65.9
Ethylene + NO	35S:13-RAP2.13	84.5
Ethylene + NO	35S:13-RAP2.14	71.1
Ethylene + NO	35S:13-RAP2.15	67.8
Ethylene + NO	35S:13-RAP2.16	73.7
Ethylene + NO	35S:13-RAP2.17	76.9
Ethylene + NO	35S:13-RAP2.18	49.4
Ethylene + NO	35S:13-RAP2.19	73
Ethylene + NO	35S:13-RAP2.20	75.4
Ethylene + NO	35S:13-RAP2.21	94.4
Ethylene + NO	35S:13-RAP2.22	80.6
Ethylene + NO	35S:13-RAP2.23	87.9
Pre-Treatment (cPTIO)	Line	Rel. Survival
Air	Col-0	5.1
Air	Col-0	10.3
Air	Col-0	0
Air	Col-0	42
Air	Col-0	39.1
Air	Col-0	42
Air	Col-0	5.1
Air	Col-0	6.4
Air	Col-0	17.1
Air	Col-0	8.9
Air	Col-0	0
Air	Col-0	9.8
Air	rap2.2 rap2.12 A	13.2
Air	rap2.2 rap2.12 A	12.4
Air	rap2.2 rap2.12 A	14.1
Air	rap2.2 rap2.12 A	0
Air	rap2.2 rap2.12 A	9.6
Air	rap2.2 rap2.12 A	10.6
Air	rap2.2 rap2.12 A	11.7
Air	rap2.2 rap2.12 A	15.1
Air	rap2.2 rap2.12 A	20.1
Air	rap2.2 rap2.12 A	27.8
Air	rap2.2 rap2.12 A	0
Air	rap2.2 rap2.12 A	79.2
Air	35S:13-RAP2.12	83.3
Air	35S:13-RAP2.13	88.9
Air	35S:13-RAP2.14	100
Air	35S:13-RAP2.15	81.8
Air	35S:13-RAP2.16	83.3
Air	35S:13-RAP2.17	100
Air	35S:13-RAP2.18	68.8
Air	35S:13-RAP2.19	78.6
Air	35S:13-RAP2.20	54.5
Air	35S:13-RAP2.21	83.3
Air	35S:13-RAP2.22	85.7
Air	35S:13-RAP2.23	83.3
Ethylene	Col-0	83.9
Ethylene	Col-0	73.3
Ethylene	Col-0	83.9
Ethylene	Col-0	92.8
Ethylene	Col-0	93.6
Ethylene	Col-0	78.1
Ethylene	Col-0	79.3
Ethylene	Col-0	75.8
Ethylene	Col-0	60.6
Ethylene	Col-0	93.2
Ethylene	Col-0	79.3
Ethylene	Col-0	78.1
Ethylene	rap2.2 rap2.12 A	40.2
Ethylene	rap2.2 rap2.12 A	27.8
Ethylene	rap2.2 rap2.12 A	11.1
Ethylene	rap2.2 rap2.12 A	17.6
Ethylene	rap2.2 rap2.12 A	33.6
Ethylene	rap2.2 rap2.12 A	26.4
Ethylene	rap2.2 rap2.12 A	5
Ethylene	rap2.2 rap2.12 A	5.6
Ethylene	rap2.2 rap2.12 A	14.4
Ethylene	rap2.2 rap2.12 A	21.1
Ethylene	rap2.2 rap2.12 A	49.3
Ethylene	rap2.2 rap2.12 A	87
Ethylene	35S:13-RAP2.12	94.1
Ethylene	35S:13-RAP2.13	90
Ethylene	35S:13-RAP2.14	91.7
Ethylene	35S:13-RAP2.15	87.5
Ethylene	35S:13-RAP2.16	77.8
Ethylene	35S:13-RAP2.17	100
Ethylene	35S:13-RAP2.18	100
Ethylene	35S:13-RAP2.19	72.7
Ethylene	35S:13-RAP2.20	83.3
Ethylene	35S:13-RAP2.21	64.3
Ethylene	35S:13-RAP2.22	70
Ethylene	35S:13-RAP2.23	100
cPTIO	Col-0	42.1
cPTIO	Col-0	31.6
cPTIO	Col-0	34.8
cPTIO	Col-0	52.6
cPTIO	Col-0	66.7
cPTIO	Col-0	72.2
cPTIO	Col-0	83.3
cPTIO	Col-0	73.7
cPTIO	Col-0	57.9
cPTIO	Col-0	38.1
cPTIO	Col-0	36.4
cPTIO	Col-0	35
cPTIO	rap2.2 rap2.12 A	10.2
cPTIO	rap2.2 rap2.12 A	0
cPTIO	rap2.2 rap2.12 A	16.9
cPTIO	rap2.2 rap2.12 A	5.6
cPTIO	rap2.2 rap2.12 A	20.1
cPTIO	rap2.2 rap2.12 A	18.9
cPTIO	rap2.2 rap2.12 A	0
cPTIO	rap2.2 rap2.12 A	12.6
cPTIO	rap2.2 rap2.12 A	11.9
cPTIO	rap2.2 rap2.12 A	50.7
cPTIO	rap2.2 rap2.12 A	45.9
cPTIO	rap2.2 rap2.12 A	42.8
cPTIO	35S:13-RAP2.12	100
cPTIO	35S:13-RAP2.13	69.2
cPTIO	35S:13-RAP2.14	80
cPTIO	35S:13-RAP2.15	100
cPTIO	35S:13-RAP2.16	71.4
cPTIO	35S:13-RAP2.17	63.6
cPTIO	35S:13-RAP2.18	82.4
cPTIO	35S:13-RAP2.19	61.5
cPTIO	35S:13-RAP2.20	100
cPTIO	35S:13-RAP2.21	66.7
cPTIO	35S:13-RAP2.22	62.5
cPTIO	35S:13-RAP2.23	62.5
Ethylene + cPTIO	Col-0	35
Ethylene + cPTIO	Col-0	42.1
Ethylene + cPTIO	Col-0	41.2
Ethylene + cPTIO	Col-0	50
Ethylene + cPTIO	Col-0	57.1
Ethylene + cPTIO	Col-0	84.2
Ethylene + cPTIO	Col-0	65
Ethylene + cPTIO	Col-0	78.6
Ethylene + cPTIO	Col-0	78.9
Ethylene + cPTIO	Col-0	36.4
Ethylene + cPTIO	Col-0	78.9
Ethylene + cPTIO	Col-0	73.9
Ethylene + cPTIO	rap2.2 rap2.12 A	64.2
Ethylene + cPTIO	rap2.2 rap2.12 A	71.4
Ethylene + cPTIO	rap2.2 rap2.12 A	22.5
Ethylene + cPTIO	rap2.2 rap2.12 A	5.9
Ethylene + cPTIO	rap2.2 rap2.12 A	18.6
Ethylene + cPTIO	rap2.2 rap2.12 A	15.3
Ethylene + cPTIO	rap2.2 rap2.12 A	5.1
Ethylene + cPTIO	rap2.2 rap2.12 A	20.4
Ethylene + cPTIO	rap2.2 rap2.12 A	16.9
Ethylene + cPTIO	35S:13-RAP2.12	87.5
Ethylene + cPTIO	35S:13-RAP2.13	85.7
Ethylene + cPTIO	35S:13-RAP2.14	50
Ethylene + cPTIO	35S:13-RAP2.15	52.9
Ethylene + cPTIO	35S:13-RAP2.16	66.7
Ethylene + cPTIO	35S:13-RAP2.17	70
Ethylene + cPTIO	35S:13-RAP2.18	88.9
Ethylene + cPTIO	35S:13-RAP2.19	77.8
Ethylene + cPTIO	35S:13-RAP2.20	85.7
Ethylene + cPTIO	35S:13-RAP2.21	92.9
Ethylene + cPTIO	35S:13-RAP2.22	81.8
Ethylene + cPTIO	35S:13-RAP2.23	100

## Sheet: Fig 4a PGB1 mRNA pgb1 lines
Genotype	Treatment	PGB1 transcript FC
Col-0	Air	1
Col-0	Air	1.11
Col-0	Air	0.9
Col-0	Ethylene	3.76
Col-0	Ethylene	3.44
Col-0	Ethylene	4.98
Col-0	Hypoxia	51.3
Col-0	Hypoxia	72.45
Col-0	Hypoxia	56.42
Col-0	Ethylene + Hypoxia	199.89
Col-0	Ethylene + Hypoxia	210.11
Col-0	Ethylene + Hypoxia	178.39
pgb1-1	Air	0.17
pgb1-1	Air	0.16
pgb1-1	Air	0.16
pgb1-1	Ethylene	0.16
pgb1-1	Ethylene	0.19
pgb1-1	Ethylene	0.14
pgb1-1	Hypoxia	0.43
pgb1-1	Hypoxia	0.34
pgb1-1	Hypoxia	0.42
pgb1-1	Ethylene + Hypoxia	0.34
pgb1-1	Ethylene + Hypoxia	0.76
pgb1-1	Ethylene + Hypoxia	0.39
35S:PGB1	Air	521.63
35S:PGB1	Air	606.08
35S:PGB1	Air	532.08
35S:PGB1	Ethylene	643.7
35S:PGB1	Ethylene	706.73
35S:PGB1	Ethylene	604.47
35S:PGB1	Hypoxia	589.84
35S:PGB1	Hypoxia	439.07
35S:PGB1	Hypoxia	589.39
35S:PGB1	Ethylene + Hypoxia	970.05
35S:PGB1	Ethylene + Hypoxia	448.24
35S:PGB1	Ethylene + Hypoxia	402.08

## Sheet: Fig 4d DAF pgb1 lines
Genotype	Treatment	DAF-FM DA intensity
Col-0	No DAF-FM	208.02
Col-0	No DAF-FM	46.785
Col-0	Air	20008.9
Col-0	Air	31054.4
Col-0	Air	14777.7
Col-0	Air	20125.7
Col-0	Air	21038.4
Col-0	Ethylene	15395.6
Col-0	Ethylene	15091
Col-0	Ethylene	1860.64
Col-0	Ethylene	4945.47
Col-0	Ethylene	4791.87
pgb1-1	No DAF-FM	52.173
pgb1-1	No DAF-FM	190.98
pgb1-1	Air	23596.8
pgb1-1	Air	24495.4
pgb1-1	Air	23209
pgb1-1	Air	12104.2
pgb1-1	Air	26411.4
pgb1-1	Ethylene	25498
pgb1-1	Ethylene	15216.4
pgb1-1	Ethylene	18958.7
pgb1-1	Ethylene	21846.2
pgb1-1	Ethylene	14227.2
35S:PGB1	No DAF-FM	135.4
35S:PGB1	No DAF-FM	148.16
35S:PGB1	Air	804.12
35S:PGB1	Air	13863.3
35S:PGB1	Air	1480.86
35S:PGB1	Air	2879.32
35S:PGB1	Air	4651.28
35S:PGB1	Ethylene	1829.21
35S:PGB1	Ethylene	2929.92
35S:PGB1	Ethylene	7565.31
35S:PGB1	Ethylene	4199.79
35S:PGB1	Ethylene	11818.9

## Sheet: Fig 4f pgb1 NO-CPTIO rel Surv
Pre-Treatment	Line	Rel. Survival
Air	Col-0	20.4
Air	Col-0	15.7
Air	Col-0	47
Air	Col-0	30
Air	Col-0	19.1
Air	Col-0	27.2
Air	Col-0	4.9
Air	Col-0	4.9
Air	Col-0	0
Air	Col-0	9.7
Air	Col-0	10.2
Air	Col-0	23.2
Air	pgb1-1	13.9
Air	pgb1-1	5.3
Air	pgb1-1	6.5
Air	pgb1-1	33.3
Air	pgb1-1	20.2
Air	pgb1-1	49.4
Air	pgb1-1	13.9
Air	pgb1-1	18.5
Air	pgb1-1	20.8
Air	pgb1-1	39.7
Air	pgb1-1	32.7
Air	pgb1-1	37
Air	35S:PGB1	80
Air	35S:PGB1	71.4
Air	35S:PGB1	37.5
Air	35S:PGB1	89.5
Air	35S:PGB1	85.7
Air	35S:PGB1	57.1
Air	35S:PGB1	95
Air	35S:PGB1	100
Air	35S:PGB1	57.1
Air	35S:PGB1	52.2
Air	35S:PGB1	71.4
Air	35S:PGB1	50
Ethylene	Col-0	85.8
Ethylene	Col-0	67.9
Ethylene	Col-0	59.9
Ethylene	Col-0	69.5
Ethylene	Col-0	64.8
Ethylene	Col-0	67.9
Ethylene	Col-0	83.9
Ethylene	Col-0	88.3
Ethylene	Col-0	84.9
Ethylene	Col-0	60.2
Ethylene	Col-0	82.5
Ethylene	Col-0	56.6
Ethylene	pgb1-1	30.9
Ethylene	pgb1-1	24.7
Ethylene	pgb1-1	45.7
Ethylene	pgb1-1	16.7
Ethylene	pgb1-1	25.2
Ethylene	pgb1-1	30.9
Ethylene	pgb1-1	26.4
Ethylene	pgb1-1	55.5
Ethylene	pgb1-1	42.3
Ethylene	pgb1-1	39.7
Ethylene	pgb1-1	18.5
Ethylene	pgb1-1	50
Ethylene	35S:PGB1	55
Ethylene	35S:PGB1	66.7
Ethylene	35S:PGB1	54.5
Ethylene	35S:PGB1	62.5
Ethylene	35S:PGB1	88.2
Ethylene	35S:PGB1	57.1
Ethylene	35S:PGB1	73.7
Ethylene	35S:PGB1	42.9
Ethylene	35S:PGB1	76.9
Ethylene	35S:PGB1	90.9
Ethylene	35S:PGB1	94.4
Ethylene	35S:PGB1	85.7
NO	Col-0	31.6
NO	Col-0	35
NO	Col-0	26.3
NO	Col-0	16.7
NO	Col-0	27.8
NO	Col-0	33.3
NO	Col-0	13
NO	Col-0	27.3
NO	Col-0	17.6
NO	Col-0	14.3
NO	Col-0	18.8
NO	Col-0	5.9
NO	pgb1-1	15.2
NO	pgb1-1	17.8
NO	pgb1-1	52.9
NO	pgb1-1	0
NO	pgb1-1	0
NO	pgb1-1	12.6
NO	pgb1-1	15.2
NO	pgb1-1	22.5
NO	pgb1-1	50.5
NO	pgb1-1	17.8
NO	pgb1-1	22.5
NO	pgb1-1	28.1
NO	35S:PGB1	62.8
NO	35S:PGB1	48.8
NO	35S:PGB1	45.8
NO	35S:PGB1	17.4
NO	35S:PGB1	32.7
NO	35S:PGB1	32.7
NO	35S:PGB1	55.4
NO	35S:PGB1	43.1
NO	35S:PGB1	20.9
NO	35S:PGB1	15
NO	35S:PGB1	39.9
NO	35S:PGB1	19.9
Ethylene + NO	Col-0	70.6
Ethylene + NO	Col-0	52.9
Ethylene + NO	Col-0	38.9
Ethylene + NO	Col-0	36.8
Ethylene + NO	Col-0	38.5
Ethylene + NO	Col-0	42.1
Ethylene + NO	Col-0	63.6
Ethylene + NO	Col-0	66.7
Ethylene + NO	Col-0	13.6
Ethylene + NO	Col-0	36.8
Ethylene + NO	Col-0	14.3
Ethylene + NO	pgb1-1	37.2
Ethylene + NO	pgb1-1	35.7
Ethylene + NO	pgb1-1	28.1
Ethylene + NO	pgb1-1	44.9
Ethylene + NO	pgb1-1	31.6
Ethylene + NO	pgb1-1	33.7
Ethylene + NO	pgb1-1	31.9
Ethylene + NO	pgb1-1	9.6
Ethylene + NO	pgb1-1	10.6
Ethylene + NO	pgb1-1	38.5
Ethylene + NO	pgb1-1	80.8
Ethylene + NO	pgb1-1	42.5
Ethylene + NO	35S:PGB1	55.8
Ethylene + NO	35S:PGB1	80.5
Ethylene + NO	35S:PGB1	59.8
Ethylene + NO	35S:PGB1	14
Ethylene + NO	35S:PGB1	29.1
Ethylene + NO	35S:PGB1	14
Ethylene + NO	35S:PGB1	15
Ethylene + NO	35S:PGB1	5.2
Ethylene + NO	35S:PGB1	0
Ethylene + NO	35S:PGB1	19.6
Ethylene + NO	35S:PGB1	43.1
Ethylene + NO	35S:PGB1	52.3
Pre-Treatment	Line	Rel. Survival
Air	Col-0	59.6
Air	Col-0	10.6
Air	Col-0	10.6
Air	Col-0	0
Air	Col-0	10.1
Air	Col-0	4.8
Air	Col-0	5.6
Air	Col-0	9.6
Air	Col-0	0
Air	Col-0	21.2
Air	Col-0	16.8
Air	Col-0	11.2
Air	pgb1-1	14.5
Air	pgb1-1	14.5
Air	pgb1-1	32.1
Air	pgb1-1	10.2
Air	pgb1-1	16
Air	pgb1-1	12
Air	pgb1-1	13.3
Air	pgb1-1	21.4
Air	pgb1-1	35.6
Air	pgb1-1	14.5
Air	pgb1-1	14.5
Air	pgb1-1	21.4
Air	35S:PGB1	102.6
Air	35S:PGB1	102.6
Air	35S:PGB1	76.9
Air	35S:PGB1	92.8
Air	35S:PGB1	75.6
Air	35S:PGB1	92.3
Air	35S:PGB1	42.2
Air	35S:PGB1	85.5
Air	35S:PGB1	86.4
Ethylene	Col-0	85.8
Ethylene	Col-0	65.6
Ethylene	Col-0	91.3
Ethylene	Col-0	100.9
Ethylene	Col-0	72.1
Ethylene	Col-0	81.7
Ethylene	Col-0	73.4
Ethylene	Col-0	86.5
Ethylene	Col-0	78.5
Ethylene	Col-0	76.9
Ethylene	Col-0	82.6
Ethylene	Col-0	70.7
Ethylene	pgb1-1	24.2
Ethylene	pgb1-1	29
Ethylene	pgb1-1	26.7
Ethylene	pgb1-1	53.2
Ethylene	pgb1-1	23.9
Ethylene	pgb1-1	25.4
Ethylene	pgb1-1	23.1
Ethylene	pgb1-1	37
Ethylene	pgb1-1	26.7
Ethylene	pgb1-1	4.4
Ethylene	pgb1-1	26.5
Ethylene	pgb1-1	16
Ethylene	35S:PGB1	84.5
Ethylene	35S:PGB1	96.5
Ethylene	35S:PGB1	70.2
Ethylene	35S:PGB1	45.6
Ethylene	35S:PGB1	87.2
Ethylene	35S:PGB1	85.5
Ethylene	35S:PGB1	102.6
Ethylene	35S:PGB1	102.6
Ethylene	35S:PGB1	97.9
Ethylene	35S:PGB1	65.3
Ethylene	35S:PGB1	92.3
Ethylene	35S:PGB1	80.3
cPTIO	Col-0	28.4
cPTIO	Col-0	74.3
cPTIO	Col-0	64.4
cPTIO	Col-0	41.6
cPTIO	Col-0	55.5
cPTIO	Col-0	49.3
cPTIO	Col-0	31.2
cPTIO	Col-0	45.5
cPTIO	Col-0	49
cPTIO	pgb1-1	56.7
cPTIO	pgb1-1	75.2
cPTIO	pgb1-1	45.4
cPTIO	pgb1-1	22.2
cPTIO	pgb1-1	26.9
cPTIO	pgb1-1	34
cPTIO	pgb1-1	38.9
cPTIO	pgb1-1	48.6
cPTIO	pgb1-1	40.8
cPTIO	pgb1-1	76.5
cPTIO	pgb1-1	79.4
cPTIO	pgb1-1	75.2
cPTIO	35S:PGB1	72.6
cPTIO	35S:PGB1	66.1
cPTIO	35S:PGB1	91
cPTIO	35S:PGB1	10.7
cPTIO	35S:PGB1	48.2
cPTIO	35S:PGB1	41.9
cPTIO	35S:PGB1	33.9
cPTIO	35S:PGB1	47.9
cPTIO	35S:PGB1	50.8
cPTIO	35S:PGB1	32.4
cPTIO	35S:PGB1	96.6
cPTIO	35S:PGB1	85.6
Ethylene + cPTIO	Col-0	42.6
Ethylene + cPTIO	Col-0	44.6
Ethylene + cPTIO	Col-0	46.8
Ethylene + cPTIO	Col-0	38.3
Ethylene + cPTIO	Col-0	38.3
Ethylene + cPTIO	Col-0	44.6
Ethylene + cPTIO	Col-0	57.2
Ethylene + cPTIO	Col-0	87.6
Ethylene + cPTIO	Col-0	87.6
Ethylene + cPTIO	Col-0	54.8
Ethylene + cPTIO	Col-0	94.1
Ethylene + cPTIO	Col-0	74.3
Ethylene + cPTIO	pgb1-1	79.9
Ethylene + cPTIO	pgb1-1	72.9
Ethylene + cPTIO	pgb1-1	78.9
Ethylene + cPTIO	pgb1-1	32.5
Ethylene + cPTIO	pgb1-1	51
Ethylene + cPTIO	pgb1-1	34
Ethylene + cPTIO	pgb1-1	40.8
Ethylene + cPTIO	pgb1-1	34
Ethylene + cPTIO	pgb1-1	37.6
Ethylene + cPTIO	pgb1-1	48.6
Ethylene + cPTIO	pgb1-1	61.2
Ethylene + cPTIO	pgb1-1	72
Ethylene + cPTIO	35S:PGB1	24.2
Ethylene + cPTIO	35S:PGB1	69.3
Ethylene + cPTIO	35S:PGB1	50.8
Ethylene + cPTIO	35S:PGB1	64.7
Ethylene + cPTIO	35S:PGB1	38.1
Ethylene + cPTIO	35S:PGB1	55.9
Ethylene + cPTIO	35S:PGB1	69.6
Ethylene + cPTIO	35S:PGB1	58.9
Ethylene + cPTIO	35S:PGB1	74.9
Ethylene + cPTIO	35S:PGB1	27.7
Ethylene + cPTIO	35S:PGB1	72.6
Ethylene + cPTIO	35S:PGB1	53.8

## Sheet: Fig S1b EIN3 PI timecourse
Timepoint	Treatment	EIN3 PI
0	Air	109
0	Air	329
0	Air	177
0	Air	227
0	Air	174
0	Ethylene	109
0	Ethylene	329
0	Ethylene	177
0	Ethylene	227
0	Ethylene	174
0	Submergence	109
0	Submergence	329
0	Submergence	177
0	Submergence	227
0	Submergence	174
1	Air	229
1	Air	347
1	Air	609
1	Air	21
1	Air	436
1	Air	138
1	Ethylene	1007
1	Ethylene	808
1	Ethylene	806
1	Ethylene	1220
1	Ethylene	1211
1	Ethylene	620
1	Ethylene	492
1	Ethylene	1465
1	Ethylene	754
1	Ethylene	1319
1	Ethylene	533
1	Ethylene	501
1	Ethylene	413
1	Submergence	194
1	Submergence	611
1	Submergence	755
1	Submergence	1421
1	Submergence	78
1	Submergence	262
2	Air	140
2	Air	132
2	Air	99
2	Air	77
2	Air	82
2	Air	51
2	Ethylene	1584
2	Ethylene	1027
2	Ethylene	1338
2	Ethylene	1749
2	Ethylene	1500
2	Ethylene	1812
2	Ethylene	2352
2	Ethylene	1978
2	Ethylene	2879
2	Ethylene	2402
2	Ethylene	2313
2	Ethylene	2736
2	Submergence	1165
2	Submergence	939
2	Submergence	955
2	Submergence	1472
2	Submergence	1033
2	Submergence	1191
2	Submergence	1440
2	Submergence	1311
2	Submergence	626
4	Air	191
4	Air	351
4	Air	274
4	Air	373
4	Air	338
4	Ethylene	4632
4	Ethylene	7225
4	Ethylene	4910
4	Ethylene	4773
4	Ethylene	4587
4	Ethylene	4794
4	Ethylene	3538
4	Ethylene	4078
4	Ethylene	3987
4	Ethylene	4706
4	Ethylene	4329
4	Submergence	2477
4	Submergence	1366
4	Submergence	1971
4	Submergence	2429
4	Submergence	1612
4	Submergence	1271
4	Submergence	3477
4	Submergence	4171
4	Submergence	1943
4	Submergence	4092

[truncated: 25 more sheets: Fig S1c EIN3 PI 1MCP, Fig S1d Sub1MCP survival, Fig S1e ein3 ein2 rel surv, Fig S2a root tip regrowth, Fig S2b adult Surv + DW, Fig S3b-c Evans blue area-PI, Fig S4a Accessions FW, Fig S4b Species root tip surv, Fig S4c Barley Survival, Fig S5 Core hyp genes, Fig S6a ERFVII mutant survival, Fig S6b Col x Ler WT crosses, Fig S6c ERF mRNA root, Fig S6d ERF mRNA Rosette, Fig S6f RAP2.12GUS PI, Fig S7a NERP ACBP mRNA root, Fig S7b NERP ACBP mRNA  shoot, Fig S7c O2 dynamics setup, Fig S7d RAP2.3HA WB NO+HYP, Fig S8a NO genes mRNA root …]
